# Supplementary material for: Prevalence of Pulmonary Hypertension in Individuals With Heart Failure: A Systematic Review and Meta‐Analysis
Source: Clin Cardiol. 2025 Aug 29;48(9):e70197. doi: 10.1002/clc.70197 (PMC12395587; doi:10.1002/clc.70197)
Supplement: Supplementary file 2 — Supplementary Table 3. Complete data extracted from the included studies. [file CLC-48-e70197-s001.xlsx]

## Sheet: supplementary table 3
Paper	Column1	Location	Location per income	Study type	Group	eliminate from overall analysis	HFrEF vs HFpEF	N	Mean Age	Proportion Female	Mean BMI	Diabetes	Kidney Disease	Smoking	Atrial Fibrillation	Ischemic Heart Disease	PH Prevalence	Number with PH and HF	Definition of PH	Diagnosis of PH	Classifiction/diagnosis of HF	Data collection setting
Ahmadi 2021	Ahmadi 2021 (RV dysfunction)	North America (Canada)	High	Retrospective	RV dysfunction			10	70.9	0.3	31.3					0.7	0.6	6	-	Echo	Chronic HF -NYHA II/III	Outpatients
Ahmadi 2021	Ahmadi 2021 (Normal RV function)	North America (Canada)	High	Retrospective	Normal RV function			23	59.4	0.305	32.1					0.652	0.13	3	-	Echo	Chronic HF -NYHA II/III	Outpatients
Ahmed 2020	Ahmed 2020	Europe (Sweden)	High	Prospective	Pre-HT			26	50	0.192		0.115			0.5		0.731	19	mPAP≥25 mmHg	RHC	End-stage HF	Outpatients
Allison 2016	Allison 2016 (Overall)	Europe (England)	High	Retrospective	Nonagenarians (overall)			144	92.33			0.15	0.6		0.39	0.42	0.47	68	-	Echo	-	Outpatients
Allison 2016	Allison 2016 (HFrEF)	Europe (England)	High	Retrospective	Nonagenarians (HFrEF)	yes	HFrEF	63									0.507937	32	-	Echo	-	Outpatients
Allison 2016	Allison 2016 (HFpEF)	Europe (England)	High	Retrospective	Nonagenarians (HFpEF)	yes	HFpEF	55									0.327273	18	-	Echo	-	Outpatients
Alqahtani 2019	Alqahtani 2019 (Not for palliative care)	North America (USA)	High	Retrospective	Non-PC			188991	69	0.531		0.448	0.424	0.205	0.294		0.149	28136	-	-	Acute HF requiring hospitilization	Inpatients registry data (National Inpatient Sample)
Alqahtani 2019	Alqahtani 2019 (For palliative care)	North America (USA)	High	Retrospective	PC			2338	79	0.501		0.389	0.793	0.183	0.509		0.283	661	-	-	Acute HF requiring hospitilization	Inpatients registry data (National Inpatient Sample)
Amadi 2016	Amadi 2016	Africa (Nigeria)	Low	Prospective	Overall			125		0.488							0.704	88	right ventricular acceleration time of <100ms and right ventricular acceleration:ejection time ratio of <0.30 from the pulmonary ejection jet profile	Echo	Framingham criteria	Outpatients
Arnaert 2021	Arnaert 2021	Europe (Belgium)	High	Retrospective	Overall			248	49.5	0.488	25.4						0.411	102	mPAP >35mmHg	Echo	Chronic HF	Outpatients
Auffret 2020	Auffret 2020	Europe (France)	High	Retrospective	post-TAVR			102	81	0.422	27.8	0.245	0.48		0.5595		0.772	78	-	Echo	HF requiring hospitlisation	Inpatients
Benito-Gonzalez 2020	Benito-Gonzalez 2020	Europe	High	Retrospective	HFrEF fMR and implant		HFrEF	93	68.2	0.118		0.28	0.43		0.527	0.602	0.14	13	-	Echo	Chronic HF - NYHA II/III/ IV	Outpatients
Bosch 2017	Bosch 2017 (HFrEF)	Asia (Singapore)	High	Prospective	HFrEF		HFrEF	219	65	0.47	25.5	0.6		0.14	0.23		0.52	114	PASP >35mmHg	Echo	HF requiring hospitlization within the last 6 months	Inpaients and outpatients
Bosch 2017	Bosch 2017 (HFpEF)	Asia (Singapore)	High	Prospective	HFpEF		HFpEF	219	68	0.52	27.7	0.59		0.11	0.31		0.39	85	PASP >35mmHg	Echo	HF requiring hospitlization within the last 6 months	Inpaients and outpatients
Butler 1999	Butler 1999	North America (USA)	High	Retrospective	Overall		HFrEF	320	52							0.51	0.19	61	>1.5 wood units	RHC	Ambulatory patients with HF NYHA II-IV	Outpatients
Chakraborty 2022	Chakraborty 2022	North America (USA)	High	Retrospective	Hypertrophic cardiomyopathy			6040		0.5921		0.2942	0.3082		0.581		0.304	1835	-	-	Acute HF requiring hospitilization	Inpatients
Choudhary 2014	Choudhary 2014	North America (USA)	High	Retrospective	Overall			107	65.8	0.636		0.585		0.132			0.748	80	-	Echo	HF requiring hospitilisation	Inpatients
Covella 2017	Covella 2017	North America (USA)	High	Retrospective	Hypertrophic obtructive cardiomyopathy			172		0.5146					0.2232		0.506	82	mPAP >25mmHg	RHC	HF requring surgical myectomy	Outpatients
Diaconu 2015	Diaconu 2015	Europe (Romania)	High	Retrospective	Diabetes			67	71	0.4626		1	0.3134		0.2985	0.5671	0.194	13	-	-	Chronic HF requring hospitlisation	Inpatients
Faggiano 2000	Faggiano 2000	Europe (Italy)	High	Prospective	Aortic Stenosis			216									0.699	151	PASP >30mmHg	RHC	-	-
Gerges 2015	Gerges 2015 (Retrospective: Systolic HF)	Europe (Austria)	High	Retrospective	Retrospective: Systolic HF			664	60.9	0.23	26.4				0.309	0.508	0.688	457	mPAP >25mmHg	RHC	Chronic HF	Outpatients
Gerges 2015	Gerges 2015 (Retrospective: Diastolic HF)	Europe (Austria)	High	Retrospective	Retrospective: Diastolic HF			399	66.5	0.501	26.9				0.333	0.421	0.594	237	mPAP >25mmHg	RHC	Chronic HF	Outpatients
Gerges 2015	Gerges 2015 (Prospective: Systolic HF)	Europe (Austria)	High	Prospective	Prospective: Systolic HF			172	66.1	0.256	27.2				0.39	0.494	0.808	139	mPAP >25mmHg	RHC	Chronic HF	Outpatients
Gerges 2015	Gerges 2015 (Prospective: Diastolic HF)	Europe (Austria)	High	Prospective	Prospective: Diastolic HF			219	72.2	0.521	28.2				0.411	0.347	0.767	168	mPAP >25mmHg	RHC	Chronic HF	Outpatients
Guazzi 2017	Guazzi 2017 (HFpEF TAPSE/PASP Ratio <0.35)	Europe (Italy)	High	Prospective	HFpEF TAPSE/PASP Ratio <0.35		HFpEF	129	68.9	0.55	28.9	0.34	0.47	0.37	0.51		0.915	76	mPAP >25mmHg	Echo	Framingham criteria	Outpatients
Guazzi 2017	Guazzi 2017 (HFpEF TAPSE/PASP Ratio 0.35-0.57)	Europe (Italy)	High	Prospective	HFpEFTAPSE/PASP Ratio 0.35-0.57		HFpEF	129	68	0.66	30.6	0.31	0.33	0.33	0.29		0.8571	60	mPAP >25mmHg	Echo	Framingham criteria	Outpatients
Guazzi 2017	Guazzi 2017 (HFpEF TAPSE/PASP Ratio >0.57)	Europe (Italy)	High	Prospective	HFpEFTAPSE/PASP Ratio >0.57		HFpEF	129	61.5	0.57	32.3	0.22	0.27	0.36	0.18		0.8181	54	mPAP >25mmHg	Echo	Framingham criteria	Outpatients
Haddad 2022	Haddad 2022	North America (USA)	High	Retrospective	HFpEF		HFpEF	96	74.4	0.594	30.5	0.333			0.698		0.55	53	RVSP >40mmHg	Echo	-	INSPIRE registry
Hsieh 2016	Hsieh 2016	Asia (Taiwan)	High	Retrospective	CKD requiring hamodialysis			160		0.5813			1		0		0.319	51	PASP >35mmHg	Echo	Previously experienced acute HF as per NYHA after inititaton of maintenance haemodialysis	Outpatients
Huang 2022	Huang 2022 (HF and coronary artery disease)	Asia (China)	Upper-middle	Prospective	HF and coronary artery disease			182									0.775	141	mPAP >25mmHg	RHC	NYHA II-IV	Inpatients registry data
Huang 2022	Huang 2022 (HFpEF)	Asia (China)	Upper-middle	Prospective	HFpEF and coronary artery disease	yes	HFpEF	142		0.2817		0.2816			0.0281		0.825	108	mPAP >25mmHg	RHC	NYHA II-IV	Inpatients registry data
Huang 2022	Huang 2022 (HFrEF)	Asia (China)	Upper-middle	Prospective	HFrEF and coronary artery disease	yes	HFrEF	40		0.1504		0.3248			0.1001		0.761	33	mPAP >25mmHg	RHC	NYHA II-IV	Inpatients registry data
Ibe 2016	Ibe 2016	Asia (Japan)	High	Retrospective	Overall			164		0.2198			0.482		0.3113		0.4	164	PAP >25mmHg	RHC	Acute HF requring hospitalisation NYHA II-IV	Inpatients
Jentzer 2022	Jentzer 2022	North America (USA)	High	Retrospective	CICU patients			2651									0.791	730	RVSP >35mmHg	Echo	-	Inpatients in CICU
Kanumuri 2019	Kanumuri 2019	Asia (India)	Lower-middle	Retrospective	ITU patients			130		0.3227		0.4306	0.123				0.046	6	-	Echo	-	Inpatients (ITU)
Karaye 2013	Karaye 2013	Africa (Nigeria)	Low	Prospective	Overall			80									0.6625	53	mPAP >25mmHg	Echo	Acute HF requiring hospitilization	Inpaients
Khush 2009	Khush 2009	North America (USA)	High	Retrospective	Overall		HFrEF	171		0.2713		0.3319					0.47	80	mPAP >25mmHg	RHC	Acute HF requiring hospitilization	Inpatients
Kushimo 2019	Kushimo 2019	Africa (Nigeria)	Low	Prospective	Overall			219	56	0.397	27.2						0.388	85	PASP >35mmHg	Echo	NYHA II-IV	Inpatients and outpatients
Lam 2009	Lam 2009	North America (USA)	High	Prospective	HFpEF		HFpEF	203		0.58		0.3283	0.5083		0.3283		0.83	169	PASP >35mmHg	Echo	Framingham criteria	Outpatients
Lee 2022	Lee 2022	Asia (South Korea)	High	Retrospective	Overall			1729	70.1	0.479	23.3	0.326			0.355	0.301	0.216	373	TR Vmax >3.4m/s	Echo	Acute HF requiring hospitilization	Inpatients
Leung 2010	Leung 2010	North America (USA)	High	Retrospective	HFpEF		HFpEF	455		0.4968		0.2966			0.1541		0.688	68	PAP >25mmHg	RHC	-	-
Lima 2019	Lima 2019	North America (USA)	High	Retrospective	Overall			5595									0.0304	170	-	-	-	Outpatients and inpatients
Lin 2022	Lin 2022	Asia (China)	Upper-middle	Retrospective	Overall			480	62.9	0.256	22.7	0.24			0.046	0.065	0.448	215	mPAP >25mmHg	RHC	-	-
Liu 2020	Liu 2020	Asia (China)	Upper-middle	Prospective	HFpEF		HFpEF	149	72	0.497		0.322		0.174	0.322		0.396	59	PASP >35mmHg	Echo	-	-
Lutsey 2022	Lutsey 2022	North America (USA)	High	Retrospective	VTE			6189									0.224	1388	-	-	-	Outpatients and inpatients
Mogollon 2008	Mogollon 2008	Europe (Spain)	High	Retrospective	Pre-heart transplant			39									0.487	19	PAP >35mmHg	RHC	-	Outpatients
Mutlak 2018	Mutlak 2018	Asia (Israel)	High	Prospective	FTR			709		0.5009		0.5059			0.4203		0.72	171	PASP >50mmHg	Echo	HF requiring hospitilisation	Inpatients
Nakagawa 2020	Nakagawa 2020	South America (Brazil)	Upper-middle	Prospective	HFrEF		HFrEF	70	56	0.34	27.5	0.31		0.04		0.36	0.46	32	-	Echo	NYHA II-III	-
Nakamura 2019	Nakamura 2019	Asia (Japan)	High	Prospective	HFpEF		HFpEF	198	69	0.323		0.43		0.217	0.162		0.465	92	PAP >25mmHg	RHC	Diagnosed with Framingham criteria, NYHA I-II	Outpatients
Nkoke 2022	Nkoke 2022	Africa (Cameroon)	Lower-middle	Prospective	Overall			66	58.7	0.591		0.106	0.045	0.076	0.03		0.939	62	PASP >35mmHg	Echo	Acute HF requiring hospitilization	Inpatients
Pandey 2020	Pandey 2020 (Hospitalised with HFrEF in 2005-2009)	North America (USA)	High	Retrospective	HFrEF 2005-2009		HFrEF	5440	74.5	0.464		0.455	0.66		0.285	0.19	0.122	661	-	-	Acute HF requiring hospitilization	Inpatients
Pandey 2020	Pandey 2020 (Hospitalised with HFrEF 2010-2014)	North America (USA)	High	Retrospective	HFrEF 2010-2014		HFrEF	7883	75	0.394		0.475	0.64		0.355	0.2	0.121	953	-	-	Acute HF requiring hospitilization	Inpatients
Pandey 2020	Pandey 2020 (Hospitalised with HFpEF in 2005-2009)	North America (USA)	High	Retrospective	HFpEF 2005-2009		HFpEF	4278	76	0.647		0.455	0.65		0.33	0.195	0.132	564	-	-	Acute HF requiring hospitilization	Inpatients
Pandey 2020	Pandey 2020 (Hospitalised with HFpEF 2010-2014)	North America (USA)	High	Retrospective	HFpEF 2010-2014		HFpEF	7335	76.5	0.641		0.48	0.625		0.41	0.195	0.207	1520	-	-	Acute HF requiring hospitilization	Inpatients
Pintalhao 2017	Pintalhao 2017	Europe (Portugal)	High	Retrospective	Overall			117	82	0.59		0.427		0.259	0.504	0.504	0.598	70	sPAP >35 mmHg	Echo	Acute HF requiring hospitilization	Inpatient registry
Raina 2015a	Raina 2015a	North America (USA)	High	Retrospective	Overall			537									0.596	320	mPAP >25mmHg	RHC	Acute HF requiring hospitilization	Inpatients
Raina 2015b	Raina 2015b	North America (USA)	High	Prospective	Octogenarians with aortic stenosis			36	86	0.51		0.1			0.39		0.806	29	mPAP >25mmHg	RHC	-	Outpatients
Rifaie 2010	Rifaie 2010	Africa (Egypt)	Lower-middle	Prospective	Overall		HFpEF	100	65.4	0.49		0.41		0.38	0.24		0.2	20	PASP >37mmHg	Echo	Framingham criteria	-
Santas 2019	Santas 2019	Europe (Spain)	High	Prospective	Overall		HFpEF	760		0.6828		0.3862			0.6196		0.778	591	PASP >35mmHg	Echo	New onset or worsening HF	Inpatients and outpatients registry
Selvaraj 2017	Selvaraj 2017	North America (USA)	High	Prospective	CKD			35					1				0.229	8	-	Echo	-	-
Shah 2014	Shah 2014	North America (USA)	High	Retrospective	HFpEF		HFpEF	935	69.9	0.49	32.6	0.4	0.42	0.09	0.38		0.36	337	TR velocity >2.9 m/s	Echo	-	-
Sobieszczanska-Malek 2014	Sobieszczanska-Malek 2014	Europe (Poland)	High	Retrospective	Overall			559									0.667	373	PASP >35mmHg	RHC	Severe HF	Outpatients
Stein 2012	Stein 2012	Asia (Israel)	High	Retrospective	Overall			9335	76	0.44		0.426	0.357		0.414	0.677	0.295	2754	sPAP >40 mmHg	Echo	HF requiring hospitilisation	Inpatients
Straburzynska-Migaj 2007	Straburzynska-Migaj 2007	Europe (Poland)	High	Prospective	Overall		HFrEF	56									0.41	23	-	Echo	Chronic HF	Outpatients
Torres-Macho 2012	Torres-Macho 2012	Europe (Spain)	High	Retrospective	Overall			419	51.8	0.157	24.7	0.168		0.672			0.623	261	mPAP >25mmHg	RHC	End-stage HF	-
Vanhercke 2015	Vanhercke 2015 (Overall)	Europe (Belgium)	High	Prospective	Overall			401	83	0.5		0.24			0.48	0.48	0.698	280	TR gradient >30mmHg	Echo	Acute HF requring hospitalisation	Inpatient registry data (BIO-HF registry)
Vanhercke 2015	Vanhercke 2015 (HFrEF)	Europe (Belgium)	High	Prospective	HFrEF	yes	HFrEF										0.67		TR gradient >30mmHg	Echo	Acute HF requring hospitalisation	Inpatient registry data (BIO-HF registry)
Vanhercke 2015	Vanhercke 2015 (HFpEF)	Europe (Belgium)	High	Prospective	HFpEF	yes	HFpEF										0.73		TR gradient >30mmHg	Echo	Acute HF requring hospitalisation	Inpatient registry data (BIO-HF registry)
VanWezenbeek 2022	VanWezenbeek 2022	Europe (Netherlands)	High	Retrospective	HFpEF		HFpEF	46		0.6548		0.2813	0.1937		0.5048		0.717	33	mPAP >25mmHg	RHC	-	-
Wang 2014	Wang 2014	Asia (China)	Upper-middle	Retrospective	HFrEF requiring CRT		HFrEF	183	60.72	0.246		0.164		0.18		0.208	0.503	92	PASP >45mmHg	Echo	NYHA II/IV with CRT	-
Zotter-Tufaro 2015	Zotter-Tufaro 2015	Europe (Austria)	High	Prospective	HFpEF		HFpEF	174	71	0.649							0.851	148	PAP >25mmHg	RHC	-	Registry data
																		PH Prevalence
																		0.13
																		0.6
																		0.731
																		0.47
																		0.149
																		0.283
																		0.704
																		0.411
																		0.772
																		0.14
																		0.39
																		0.52
																		0.19
																		0.304
																		0.748
																		0.506
																		0.194
																		0.699
																		0.688
																		0.594
																		0.808
																		0.767
																		0.92
																		0.87
																		0.82
																		0.55
																		0.319
																		0.825
																		0.761
																		0.4
																		0.76
																		0.046
																		0.6625
																		0.47
																		0.388
																		0.83
																		0.216
																		0.688
																		0.0304
																		0.448
																		0.396
																		0.224
																		0.487
																		0.72
																		0.46
																		0.58
																		0.34
																		0.465
																		0.939
																		0.132
																		0.207
																		0.122
																		0.121
																		0.598
																		0.465
																		0.729
																		0.596
																		0.806
																		0.2
																		0.78
																		0.229
																		0.36
																		0.667
																		0.295
																		0.2815
																		0.3065
																		0.41
																		0.623
																		0.698
																		0.717
																		0.503
																		0.851
																		PH Prevalence
																		0.13
																		0.6
																		0.731
																		0.47
																		0.149
																		0.283
																		0.704
																		0.411
																		0.772
																		0.14
																		0.39
																		0.52
																		0.19
																		0.304
																		0.748
																		0.506
																		0.194
																		0.699
																		0.688
																		0.594
																		0.808
																		0.767
																		0.92
																		0.87
																		0.82
																		0.55
																		0.319
																		0.825
																		0.761
																		0.4
																		0.76
																		0.046
																		0.6625
																		0.47
																		0.388
																		0.83
																		0.216
																		0.688
																		0.0304
																		0.448
																		0.396
																		0.224
																		0.487
																		0.72
																		0.46
																		0.58
																		0.34
																		0.465
																		0.939
																		0.132
																		0.207
																		0.122
																		0.121
																		0.598
																		0.465
																		0.729
																		0.596
																		0.806
																		0.2
																		0.78
																		0.229
																		0.36
																		0.667
																		0.295
																		0.2815
																		0.3065
																		0.41
																		0.623
																		0.698
																		0.717
																		0.503
																		0.851
																		PH Prevalence
																		0.13
																		0.6
																		0.731
																		0.47
																		0.149
																		0.283
																		0.704
																		0.411
																		0.772
																		0.14
																		0.39
																		0.52
																		0.19
																		0.304
																		0.748
																		0.506
																		0.194
																		0.699
																		0.688
																		0.594
																		0.808
																		0.767
																		0.92
																		0.87
																		0.82
																		0.55
																		0.319
																		0.825
																		0.761
																		0.4
																		0.76
																		0.046
																		0.6625
																		0.47
																		0.388
																		0.83
																		0.216
																		0.688
																		0.0304
																		0.448
																		0.396
																		0.224
																		0.487
																		0.72
																		0.46
																		0.58
																		0.34
																		0.465
																		0.939
																		0.132
																		0.207
																		0.122
																		0.121
																		0.598
																		0.465
																		0.729
																		0.596
																		0.806
																		0.2
																		0.78
																		0.229
																		0.36
																		0.667
																		0.295
																		0.2815
																		0.3065
																		0.41
																		0.623
																		0.698
																		0.717
																		0.503
																		0.851
																		PH Prevalence
																		0.13
																		0.6
																		0.731
																		0.47
																		0.149
																		0.283
																		0.704
																		0.411
																		0.772
																		0.14
																		0.39
																		0.52
																		0.19
																		0.304
																		0.748
																		0.506
																		0.194
																		0.699
																		0.688
																		0.594
																		0.808
																		0.767
																		0.92
																		0.87
																		0.82
																		0.55
																		0.319
																		0.825
																		0.761
																		0.4
																		0.76
																		0.046
																		0.6625
																		0.47
																		0.388
																		0.83
																		0.216
																		0.688
																		0.0304
																		0.448
																		0.396
																		0.224
																		0.487
																		0.72
																		0.46
																		0.58
																		0.34
																		0.465
																		0.939
																		0.132
																		0.207
																		0.122
																		0.121
																		0.598
																		0.465
																		0.729
																		0.596
																		0.806
																		0.2
																		0.78
																		0.229
																		0.36
																		0.667
																		0.295
																		0.2815
																		0.3065
																		0.41
																		0.623
																		0.698
																		0.717
																		0.503
																		0.851
																		PH Prevalence
																		0.13
																		0.6
																		0.731
																		0.47
																		0.149
																		0.283
																		0.704
																		0.411
																		0.772
																		0.14
																		0.39
																		0.52
																		0.19
																		0.304
																		0.748
																		0.506
																		0.194
																		0.699
																		0.688
																		0.594
																		0.808
																		0.767
																		0.92
																		0.87
																		0.82
																		0.55
																		0.319
																		0.825
																		0.761
																		0.4
																		0.76
																		0.046
																		0.6625
																		0.47
																		0.388
																		0.83
																		0.216
																		0.688
																		0.0304
																		0.448
																		0.396
																		0.224
																		0.487
																		0.72
																		0.46
																		0.58
																		0.34
																		0.465
																		0.939
																		0.132
																		0.207
																		0.122
																		0.121
																		0.598
																		0.465
																		0.729
																		0.596
																		0.806
																		0.2
																		0.78
																		0.229
																		0.36
																		0.667
																		0.295
																		0.2815
																		0.3065
																		0.41
																		0.623
																		0.698
																		0.717
																		0.503
																		0.851
																		PH Prevalence
																		0.13
																		0.6
																		0.731
																		0.47
																		0.149
																		0.283
																		0.704
																		0.411
																		0.772
																		0.14
																		0.39
																		0.52
																		0.19
																		0.304
																		0.748
																		0.506
																		0.194
																		0.699
																		0.688
																		0.594
																		0.808
																		0.767
																		0.92
																		0.87
																		0.82
																		0.55
																		0.319
																		0.825
																		0.761
																		0.4
																		0.76
																		0.046
																		0.6625
																		0.47
																		0.388
																		0.83
																		0.216
																		0.688
																		0.0304
																		0.448
																		0.396
																		0.224
																		0.487
																		0.72
																		0.46
																		0.58
																		0.34
																		0.465
																		0.939
																		0.132
																		0.207
																		0.122
																		0.121
																		0.598
																		0.465
																		0.729
																		0.596
																		0.806
																		0.2
																		0.78
																		0.229
																		0.36
																		0.667
																		0.295
																		0.2815
																		0.3065
																		0.41
																		0.623
																		0.698
																		0.717
																		0.503
																		0.851
																		PH Prevalence
																		0.13
																		0.6
																		0.731
																		0.47
																		0.149
																		0.283
																		0.704
																		0.411
																		0.772
																		0.14
																		0.39
																		0.52
																		0.19
																		0.304
																		0.748
																		0.506
																		0.194
																		0.699
																		0.688
																		0.594
																		0.808
																		0.767
																		0.92
																		0.87
																		0.82
																		0.55
																		0.319
																		0.825
																		0.761
																		0.4
																		0.76
																		0.046
																		0.6625
																		0.47
																		0.388
																		0.83
																		0.216
																		0.688
																		0.0304
																		0.448
																		0.396
																		0.224
																		0.487
																		0.72
																		0.46
																		0.58
																		0.34
																		0.465
																		0.939
																		0.132
																		0.207
																		0.122
																		0.121
																		0.598
																		0.465
																		0.729
																		0.596
																		0.806
																		0.2
																		0.78
																		0.229
																		0.36
																		0.667
																		0.295
																		0.2815
																		0.3065
																		0.41
																		0.623
																		0.698
																		0.717
																		0.503
																		0.851
																		PH Prevalence
																		0.13
																		0.6
																		0.731
																		0.47
																		0.149
																		0.283
																		0.704
																		0.411
																		0.772
																		0.14
																		0.39
																		0.52
																		0.19
																		0.304
																		0.748
																		0.506
																		0.194
																		0.699
																		0.688
																		0.594
																		0.808
																		0.767
																		0.92
																		0.87
																		0.82
																		0.55
																		0.319
																		0.825
																		0.761
																		0.4
																		0.76
																		0.046
																		0.6625
																		0.47
																		0.388
																		0.83
																		0.216
																		0.688
																		0.0304
																		0.448
																		0.396
																		0.224
																		0.487
																		0.72
																		0.46
																		0.58
																		0.34
																		0.465
																		0.939
																		0.132
																		0.207
																		0.122
																		0.121
																		0.598
																		0.465
																		0.729
																		0.596
																		0.806
																		0.2
																		0.78
																		0.229
																		0.36
																		0.667
																		0.295
																		0.2815
																		0.3065
																		0.41
																		0.623
																		0.698
																		0.717
																		0.503
																		0.851
																		PH Prevalence
																		0.13
																		0.6
																		0.731
																		0.47
																		0.149
																		0.283
																		0.704
																		0.411
																		0.772
																		0.14
																		0.39
																		0.52
																		0.19
																		0.304
																		0.748
																		0.506
																		0.194
																		0.699
																		0.688
																		0.594
																		0.808
																		0.767
																		0.92
																		0.87
																		0.82
																		0.55
																		0.319
																		0.825
																		0.761
																		0.4
																		0.76
																		0.046
																		0.6625
																		0.47
																		0.388
																		0.83
																		0.216
																		0.688
																		0.0304
																		0.448
																		0.396
																		0.224
																		0.487
																		0.72
																		0.46
																		0.58
																		0.34
																		0.465
																		0.939
																		0.132
																		0.207
																		0.122
																		0.121
																		0.598
																		0.465
																		0.729
																		0.596
																		0.806
																		0.2
																		0.78
																		0.229
																		0.36
																		0.667
																		0.295
																		0.2815
																		0.3065
																		0.41
																		0.623
																		0.698
																		0.717
																		0.503
																		0.851
																		PH Prevalence
																		0.13
																		0.6
																		0.731
																		0.47
																		0.149
																		0.283
																		0.704
																		0.411
																		0.772
																		0.14
																		0.39
																		0.52
																		0.19
																		0.304
																		0.748
																		0.506
																		0.194
																		0.699
																		0.688
																		0.594
																		0.808
																		0.767
																		0.92
																		0.87
																		0.82
																		0.55
																		0.319
																		0.825
																		0.761
																		0.4
																		0.76
																		0.046
																		0.6625
																		0.47
																		0.388
																		0.83
																		0.216
																		0.688
																		0.0304
																		0.448
																		0.396
																		0.224
																		0.487
																		0.72
																		0.46
																		0.58
																		0.34
																		0.465
																		0.939
																		0.132
																		0.207
																		0.122
																		0.121
																		0.598
																		0.465
																		0.729
																		0.596
																		0.806
																		0.2
																		0.78
																		0.229
																		0.36
																		0.667
																		0.295
																		0.2815
																		0.3065
																		0.41
																		0.623
																		0.698
																		0.717
																		0.503
																		0.851
																		PH Prevalence
																		0.13
																		0.6
																		0.731
																		0.47
																		0.149
																		0.283
																		0.704
																		0.411
																		0.772
																		0.14
																		0.39
																		0.52
																		0.19
																		0.304
																		0.748
																		0.506
																		0.194
																		0.699
																		0.688
																		0.594
																		0.808
																		0.767
																		0.92
																		0.87
																		0.82
																		0.55
																		0.319
																		0.825
																		0.761
																		0.4
																		0.76
																		0.046
																		0.6625
																		0.47
																		0.388
																		0.83
																		0.216
																		0.688
																		0.0304
																		0.448
																		0.396
																		0.224
																		0.487
																		0.72
																		0.46
																		0.58
																		0.34
																		0.465
																		0.939
																		0.132
																		0.207
																		0.122
																		0.121
																		0.598
																		0.465
																		0.729
																		0.596
																		0.806
																		0.2
																		0.78
																		0.229
																		0.36
																		0.667
																		0.295
																		0.2815
																		0.3065
																		0.41
																		0.623
																		0.698
																		0.717
																		0.503
																		0.851
																		PH Prevalence
																		0.13
																		0.6
																		0.731
																		0.47
																		0.149
																		0.283
																		0.704
																		0.411
																		0.772
																		0.14
																		0.39
																		0.52
																		0.19
																		0.304
																		0.748
																		0.506
																		0.194
																		0.699
																		0.688
																		0.594
																		0.808
																		0.767
																		0.92
																		0.87
																		0.82
																		0.55
																		0.319
																		0.825
																		0.761
																		0.4
																		0.76
																		0.046
																		0.6625
																		0.47
																		0.388
																		0.83
																		0.216
																		0.688
																		0.0304
																		0.448
																		0.396
																		0.224
																		0.487
																		0.72
																		0.46
																		0.58
																		0.34
																		0.465
																		0.939
																		0.132
																		0.207
																		0.122
																		0.121
																		0.598
																		0.465
																		0.729
																		0.596
																		0.806
																		0.2
																		0.78
																		0.229
																		0.36
																		0.667
																		0.295
																		0.2815
																		0.3065
																		0.41
																		0.623
																		0.698
																		0.717
																		0.503
																		0.851
																		PH Prevalence
																		0.13
																		0.6
																		0.731
																		0.47
																		0.149
																		0.283
																		0.704
																		0.411
																		0.772
																		0.14
																		0.39
																		0.52
																		0.19
																		0.304
																		0.748
																		0.506
																		0.194
																		0.699
																		0.688
																		0.594
																		0.808
																		0.767
																		0.92
																		0.87
																		0.82
																		0.55
																		0.319
																		0.825
																		0.761
																		0.4
																		0.76
																		0.046
																		0.6625
																		0.47
																		0.388
																		0.83
																		0.216
																		0.688
																		0.0304
																		0.448
																		0.396
																		0.224
																		0.487
																		0.72
																		0.46
																		0.58
																		0.34
																		0.465
																		0.939
																		0.132
																		0.207
																		0.122
																		0.121
																		0.598
																		0.465
																		0.729
																		0.596
																		0.806
																		0.2
																		0.78
																		0.229
																		0.36
																		0.667
																		0.295
																		0.2815
																		0.3065
																		0.41
																		0.623
																		0.698
																		0.717
																		0.503
																		0.851
																		PH Prevalence
																		0.13
																		0.6
																		0.731
																		0.47
																		0.149
																		0.283
																		0.704
																		0.411
																		0.772
																		0.14
																		0.39
																		0.52
																		0.19
																		0.304
																		0.748
																		0.506
																		0.194
																		0.699
																		0.688
																		0.594
																		0.808
																		0.767
																		0.92
																		0.87
																		0.82
																		0.55
																		0.319
																		0.825
																		0.761
																		0.4
																		0.76
																		0.046
																		0.6625
																		0.47
																		0.388
																		0.83
																		0.216
																		0.688
																		0.0304
																		0.448
																		0.396
																		0.224
																		0.487
																		0.72
																		0.46
																		0.58
																		0.34
																		0.465
																		0.939
																		0.132
																		0.207
																		0.122
																		0.121
																		0.598
																		0.465
																		0.729
																		0.596
																		0.806
																		0.2
																		0.78
																		0.229
																		0.36
																		0.667
																		0.295
																		0.2815
																		0.3065
																		0.41
																		0.623
																		0.698
																		0.717
																		0.503
																		0.851
																		PH Prevalence
																		0.13
																		0.6
																		0.731
																		0.47
																		0.149
																		0.283
																		0.704
																		0.411
																		0.772
																		0.14
																		0.39
																		0.52
																		0.19
																		0.304
																		0.748
																		0.506
																		0.194
																		0.699
																		0.688
																		0.594
																		0.808
																		0.767
																		0.92
																		0.87
																		0.82
																		0.55
																		0.319
																		0.825
																		0.761
																		0.4
																		0.76
																		0.046
																		0.6625
																		0.47
																		0.388
																		0.83
																		0.216
																		0.688
																		0.0304
																		0.448
																		0.396
																		0.224
																		0.487
																		0.72
																		0.46
																		0.58
																		0.34
																		0.465
																		0.939
																		0.132
																		0.207
																		0.122
																		0.121
																		0.598
																		0.465
																		0.729
																		0.596
																		0.806
																		0.2
																		0.78
																		0.229
																		0.36
																		0.667
																		0.295
																		0.2815
																		0.3065
																		0.41
																		0.623
																		0.698
																		0.717
																		0.503
																		0.851
																		PH Prevalence
																		0.13
																		0.6
																		0.731
																		0.47
																		0.149
																		0.283
																		0.704
																		0.411
																		0.772
																		0.14
																		0.39
																		0.52
																		0.19
																		0.304
																		0.748
																		0.506
																		0.194
																		0.699
																		0.688
																		0.594
																		0.808
																		0.767
																		0.92
																		0.87
																		0.82
																		0.55
																		0.319
																		0.825
																		0.761
																		0.4
																		0.76
																		0.046
																		0.6625
																		0.47
																		0.388
																		0.83
																		0.216
																		0.688
																		0.0304
																		0.448
																		0.396
																		0.224
																		0.487
																		0.72
																		0.46
																		0.58
																		0.34
																		0.465
																		0.939
																		0.132
																		0.207
																		0.122
																		0.121
																		0.598
																		0.465
																		0.729
																		0.596
																		0.806
																		0.2
																		0.78
																		0.229
																		0.36
																		0.667
																		0.295
																		0.2815
																		0.3065
																		0.41
																		0.623
																		0.698
																		0.717
																		0.503
																		0.851
																		PH Prevalence
																		0.13
																		0.6
																		0.731
																		0.47
																		0.149
																		0.283
																		0.704
																		0.411
																		0.772
																		0.14
																		0.39
																		0.52
																		0.19
																		0.304
																		0.748
																		0.506
																		0.194
																		0.699
																		0.688
																		0.594
																		0.808
																		0.767
																		0.92
																		0.87
																		0.82
																		0.55
																		0.319
																		0.825
																		0.761
																		0.4
																		0.76
																		0.046
																		0.6625
																		0.47
																		0.388
																		0.83
																		0.216
																		0.688
																		0.0304
																		0.448
																		0.396
																		0.224
																		0.487
																		0.72
																		0.46
																		0.58
																		0.34
																		0.465
																		0.939
																		0.132
																		0.207
																		0.122
																		0.121
																		0.598
																		0.465
																		0.729
																		0.596
																		0.806
																		0.2
																		0.78
																		0.229
																		0.36
																		0.667
																		0.295
																		0.2815
																		0.3065
																		0.41
																		0.623
																		0.698
																		0.717
																		0.503
																		0.851
																		PH Prevalence
																		0.13
																		0.6
																		0.731
																		0.47
																		0.149
																		0.283
																		0.704
																		0.411
																		0.772
																		0.14
																		0.39
																		0.52
																		0.19
																		0.304
																		0.748
																		0.506
																		0.194
																		0.699
																		0.688
																		0.594
																		0.808
																		0.767
																		0.92
																		0.87
																		0.82
																		0.55
																		0.319
																		0.825
																		0.761
																		0.4
																		0.76
																		0.046
																		0.6625
																		0.47
																		0.388
																		0.83
																		0.216
																		0.688
																		0.0304
																		0.448
																		0.396
																		0.224
																		0.487
																		0.72
																		0.46
																		0.58
																		0.34
																		0.465
																		0.939
																		0.132
																		0.207
																		0.122
																		0.121
																		0.598
																		0.465
																		0.729
																		0.596
																		0.806
																		0.2
																		0.78
																		0.229
																		0.36
																		0.667
																		0.295
																		0.2815
																		0.3065
																		0.41
																		0.623
																		0.698
																		0.717
																		0.503
																		0.851
																		PH Prevalence
																		0.13
																		0.6
																		0.731
																		0.47
																		0.149
																		0.283
																		0.704
																		0.411
																		0.772
																		0.14
																		0.39
																		0.52
																		0.19
																		0.304
																		0.748
																		0.506
																		0.194
																		0.699
																		0.688
																		0.594
																		0.808
																		0.767
																		0.92
																		0.87
																		0.82
																		0.55
																		0.319
																		0.825
																		0.761
																		0.4
																		0.76
																		0.046
																		0.6625
																		0.47
																		0.388
																		0.83
																		0.216
																		0.688
																		0.0304
																		0.448
																		0.396
																		0.224
																		0.487
																		0.72
																		0.46
																		0.58
																		0.34
																		0.465
																		0.939
																		0.132
																		0.207
																		0.122
																		0.121
																		0.598
																		0.465
																		0.729
																		0.596
																		0.806
																		0.2
																		0.78
																		0.229
																		0.36
																		0.667
																		0.295
																		0.2815
																		0.3065
																		0.41
																		0.623
																		0.698
																		0.717
																		0.503
																		0.851
																		PH Prevalence
																		0.13
																		0.6
																		0.731
																		0.47
																		0.149
																		0.283
																		0.704
																		0.411
																		0.772
																		0.14
																		0.39
																		0.52
																		0.19
																		0.304
																		0.748
																		0.506
																		0.194
																		0.699
																		0.688
																		0.594
																		0.808
																		0.767
																		0.92
																		0.87
																		0.82
																		0.55
																		0.319
																		0.825
																		0.761
																		0.4
																		0.76
																		0.046
																		0.6625
																		0.47
																		0.388
																		0.83
																		0.216
																		0.688
																		0.0304
																		0.448
																		0.396
																		0.224
																		0.487
																		0.72
																		0.46
																		0.58
																		0.34
																		0.465
																		0.939
																		0.132
																		0.207
																		0.122
																		0.121
																		0.598
																		0.465
																		0.729
																		0.596
																		0.806
																		0.2
																		0.78
																		0.229
																		0.36
																		0.667
																		0.295
																		0.2815
																		0.3065
																		0.41
																		0.623
																		0.698
																		0.717
																		0.503
																		0.851
																		PH Prevalence
																		0.13
																		0.6
																		0.731
																		0.47
																		0.149
																		0.283
																		0.704
																		0.411
																		0.772
																		0.14
																		0.39
																		0.52
																		0.19
																		0.304
																		0.748
																		0.506
																		0.194
																		0.699
																		0.688
																		0.594
																		0.808
																		0.767
																		0.92
																		0.87
																		0.82
																		0.55
																		0.319
																		0.825
																		0.761
																		0.4
																		0.76
																		0.046
																		0.6625
																		0.47
																		0.388
																		0.83
																		0.216
																		0.688
																		0.0304
																		0.448
																		0.396
																		0.224
																		0.487
																		0.72
																		0.46
																		0.58
																		0.34
																		0.465
																		0.939
																		0.132
																		0.207
																		0.122
																		0.121
																		0.598
																		0.465
																		0.729
																		0.596
																		0.806
																		0.2
																		0.78
																		0.229
																		0.36
																		0.667
																		0.295
																		0.2815
																		0.3065
																		0.41
																		0.623
																		0.698
																		0.717
																		0.503
																		0.851
																		PH Prevalence
																		0.13
																		0.6
																		0.731
																		0.47
																		0.149
																		0.283
																		0.704
																		0.411
																		0.772
																		0.14
																		0.39
																		0.52
																		0.19
																		0.304
																		0.748
																		0.506
																		0.194
																		0.699
																		0.688
																		0.594
																		0.808
																		0.767
																		0.92
																		0.87
																		0.82
																		0.55
																		0.319
																		0.825
																		0.761
																		0.4
																		0.76
																		0.046
																		0.6625
																		0.47
																		0.388
																		0.83
																		0.216
																		0.688
																		0.0304
																		0.448
																		0.396
																		0.224
																		0.487
																		0.72
																		0.46
																		0.58
																		0.34
																		0.465
																		0.939
																		0.132
																		0.207
																		0.122
																		0.121
																		0.598
																		0.465
																		0.729
																		0.596
																		0.806
																		0.2
																		0.78
																		0.229
																		0.36
																		0.667
																		0.295
																		0.2815
																		0.3065
																		0.41
																		0.623
																		0.698
																		0.717
																		0.503
																		0.851
																		PH Prevalence
																		0.13
																		0.6
																		0.731
																		0.47
																		0.149
																		0.283
																		0.704
																		0.411
																		0.772
																		0.14
																		0.39
																		0.52
																		0.19
																		0.304
																		0.748
																		0.506
																		0.194
																		0.699
																		0.688
																		0.594
																		0.808
																		0.767
																		0.92
																		0.87
																		0.82
																		0.55
																		0.319
																		0.825
																		0.761
																		0.4
																		0.76
																		0.046
																		0.6625
																		0.47
																		0.388
																		0.83
																		0.216
																		0.688
																		0.0304
																		0.448
																		0.396
																		0.224
																		0.487
																		0.72
																		0.46
																		0.58
																		0.34
																		0.465
																		0.939
																		0.132
																		0.207
																		0.122
																		0.121
																		0.598
																		0.465
																		0.729
																		0.596
																		0.806
																		0.2
																		0.78
																		0.229
																		0.36
																		0.667
																		0.295
																		0.2815
																		0.3065
																		0.41
																		0.623
																		0.698
																		0.717
																		0.503
																		0.851
																		PH Prevalence
																		0.13
																		0.6
																		0.731
																		0.47
																		0.149
																		0.283
																		0.704
																		0.411
																		0.772
																		0.14
																		0.39
																		0.52
																		0.19
																		0.304
																		0.748
																		0.506
																		0.194
																		0.699
																		0.688
																		0.594
																		0.808
																		0.767
																		0.92
																		0.87
																		0.82
																		0.55
																		0.319
																		0.825
																		0.761
																		0.4
																		0.76
																		0.046
																		0.6625
																		0.47
																		0.388
																		0.83
																		0.216
																		0.688
																		0.0304
																		0.448
																		0.396
																		0.224
																		0.487
																		0.72
																		0.46
																		0.58
																		0.34
																		0.465
																		0.939
																		0.132
																		0.207
																		0.122
																		0.121
																		0.598
																		0.465
																		0.729
																		0.596
																		0.806
																		0.2
																		0.78
																		0.229
																		0.36
																		0.667
																		0.295
																		0.2815
																		0.3065
																		0.41
																		0.623
																		0.698
																		0.717
																		0.503
																		0.851
																		PH Prevalence
																		0.13
																		0.6
																		0.731
																		0.47
																		0.149
																		0.283
																		0.704
																		0.411
																		0.772
																		0.14
																		0.39
																		0.52
																		0.19
																		0.304
																		0.748
																		0.506
																		0.194
																		0.699
																		0.688
																		0.594
																		0.808
																		0.767
																		0.92
																		0.87
																		0.82
																		0.55
																		0.319
																		0.825
																		0.761
																		0.4
																		0.76
																		0.046
																		0.6625
																		0.47
																		0.388
																		0.83
																		0.216
																		0.688
																		0.0304
																		0.448
																		0.396
																		0.224
																		0.487
																		0.72
																		0.46
																		0.58
																		0.34
																		0.465
																		0.939
																		0.132
																		0.207
																		0.122
																		0.121
																		0.598
																		0.465
																		0.729
																		0.596
																		0.806
																		0.2
																		0.78
																		0.229
																		0.36
																		0.667
																		0.295
																		0.2815
																		0.3065
																		0.41
																		0.623
																		0.698
																		0.717
																		0.503
																		0.851
																		PH Prevalence
																		0.13
																		0.6
																		0.731
																		0.47
																		0.149
																		0.283
																		0.704
																		0.411
																		0.772
																		0.14
																		0.39
																		0.52
																		0.19
																		0.304
																		0.748
																		0.506
																		0.194
																		0.699
																		0.688
																		0.594
																		0.808
																		0.767
																		0.92
																		0.87
																		0.82
																		0.55
																		0.319
																		0.825
																		0.761
																		0.4
																		0.76
																		0.046
																		0.6625
																		0.47
																		0.388
																		0.83
																		0.216
																		0.688
																		0.0304
																		0.448
																		0.396
																		0.224
																		0.487
																		0.72
																		0.46
																		0.58
																		0.34
																		0.465
																		0.939
																		0.132
																		0.207
																		0.122
																		0.121
																		0.598
																		0.465
																		0.729
																		0.596
																		0.806
																		0.2
																		0.78
																		0.229
																		0.36
																		0.667
																		0.295
																		0.2815
																		0.3065
																		0.41
																		0.623
																		0.698
																		0.717
																		0.503
																		0.851
																		PH Prevalence
																		0.13
																		0.6
																		0.731
																		0.47
																		0.149
																		0.283
																		0.704
																		0.411
																		0.772
																		0.14
																		0.39
																		0.52
																		0.19
																		0.304
																		0.748
																		0.506
																		0.194
																		0.699
																		0.688
																		0.594
																		0.808
																		0.767
																		0.92
																		0.87
																		0.82
																		0.55
																		0.319
																		0.825
																		0.761
[truncated: 2,671 more rows]
